# Supplementary material for: Complementary Untargeted and Targeted Metabolomics for Differentiation of Extra Virgin Olive Oils of Different Origin of Purchase Based on Volatile and Phenolic Composition and Sensory Quality
Source: Molecules. 2019 Aug 9;24(16):2896. doi: 10.3390/molecules24162896 (PMC6720806; doi:10.3390/molecules24162896)
Supplement: Supplementary file 1 [file molecules-24-02896-s001.zip]

Archive with 2 entries (2 files):
- supplementary/Figures S1_S2_S3_S4.pdf
- supplementary/Table S1.pdf
